# Supplementary material for: Efficacy of interactive manual dexterity training after stroke: a pilot single-blinded randomized controlled trial
Source: J Neuroeng Rehabil. 2023 Jul 18;20:93. doi: 10.1186/s12984-023-01213-9 (PMC10355015; doi:10.1186/s12984-023-01213-9)
Supplement: Supplementary file 3 — Additional file 3. Study data. [file 12984_2023_1213_MOESM3_ESM.xlsx]

## Sheet: dataDextrainStudy
subject	age	gender	group	BBT_T0	BBT_T1	BBT_T2	imputation	BBT_Zscore_T0	BBT_Zscore_T1	BBT_Zscore_T2_missing	RF_imputed_values	BBT_Zscore_T2_imputed	ref_mean	ref_sd
patient_01	60	masculin	B	9	9	10	no	-7.07955	-7.07955	-6.96591	10	-6.96591	71.3	8.8
patient_02	69	masculin	B	37	45	53	no	-4.42254	-3.29577	-2.16901	53	-2.16901	68.4	7.1
patient_03	42	feminin	A	44	48	49	no	-4.52439	-4.03659	-3.91463	49	-3.91463	81.1	8.2
patient_04	52	masculin	A	31	36	39	no	-4.94845	-4.43299	-4.12371	-4.12371	39	79	9.7
patient_05	62	masculin	B	45	56	65	no	-2.98864	-1.73864	-0.715909	65	-0.715909	71.3	8.8
patient_06	56	masculin	A	40	42	46	no	-3.21905	-3.02857	-2.64762	46	-2.64762	73.8	10.5
patient_07	58	feminin	A	21	22	21	no	-6.03371	-5.92135	-6.03371	21	-6.03371	74.7	8.9
patient_08	57	feminin	B	11	12	15	no	-7.1573	-7.04494	-6.70787	15	-6.70787	74.7	8.9
patient_09	67	masculin	A	8	15	12	no	-7.61538	-6.71795	-7.10256	12	-7.10256	67.4	7.8
patient_10	53	masculin	A	40	45	NA	yes	-4.02062	-3.50515	NA	49	-3.004123711.86	79	9.7
patient_11	34	feminin	A	14	17	NA	yes	-9.62162	-9.21622	NA	19.5	-8.87838	85.2	7.4
patient_12	74	feminin	B	1	5	2	no	-9.61429	-9.04286	-9.47143	-9.47143	2	68.3	7
patient_13	64	masculin	A	19	20	NA	yes	-5.94318	-5.82955	NA	22.07	-5.59432	71.3	8.8
patient_14	40	masculin	A	30	37	NA	yes	-5.68182	-4.88636	NA	39	-4.605681818.47	80	8.8
patient_15	25	feminin	B	17	26	26	no	-9.18919	-7.97297	-7.97297	-7.97297	26	85	7.4
patient_16	91	masculin	B	33	26	NA	yes	-3.36905	-4.20238	NA	32.96	-3.37381	61.3	8.4
patient_17	73	masculin	A	13	21	NA	yes	-5.23469	-4.41837	NA	19.14	-4.60816	64.3	9.8
patient_18	72	masculin	B	30	32	31	no	-3.5	-3.29592	-3.39796	31	-3.39796	64.3	9.8
patient_19	44	masculin	B	28	31	NA	yes	-6.79012	-6.41975	NA	36	-5.796296296.05	83	8.1
patient_20	75	masculin	B	44	50	42	no	-2.67606	-1.83099	NA	-2.95775	42	63	7.1
patient_21	74	feminin	B	41	42	NA	yes	-3.9	-3.56857	NA	43	-3.568571429.32	68.3	7
patient_22	77	masculin	A	48	50	59	no	-1.58333	-1.34524	-0.27381	59	-0.27381	61.3	8.4
patient_23	69	masculin	B	8	12	NA	yes	-7.61538	-7.10256	NA	13.36	-6.92821	67.4	7.8
patient_24	85	feminin	B	1	5	3	no	-8.45946	-7.91892	-8.18919	3	-8.18919	63.6	7.4
patient_25	67	masculin	A	47	45	NA	yes	-3.01408	-3.29577	NA	54.41	-1.97042	68.4	7.1
patient_26	44	feminin	A	40	46	53	no	-5.0122	-4.28049	-3.42683	53	-3.42683	81.1	8.2
patient_27	73	masculin	B	34	39	38	no	-5.32222	-4.76667	-4.87778	-4.87778	38	81.9	9
patient_28	58	masculin	A	42	44	NA	yes	-2.78992	-2.62185	NA	50.25	-2.09664	75.2	11.9
patient_29	76	feminin	B	13	19	16	no	-6.83784	-6.02703	-6.43243	16	-6.43243	63.6	7.4
patient_30	75	masculin	B	22	25	NA	yes	-6.65556	-6.32222	NA	25	-6.292222222.27	81.9	9
patient_31	91	feminin	B	25	23	NA	yes	-5.21622	-5.48649	NA	25.4	-5.16216	63.6	7.4
patient_32	85	masculin	B	35	42	47	no	-3.94366	-2.95775	-2.25352	-2.25352	47	63	7.1
patient_33	67	masculin	A	24	30	NA	yes	-6.25352	-5.40845	NA	27.14	-5.81127	68.4	7.1
patient_34	58	masculin	A	36	59	62	no	-3.29412	-1.36134	-1.10924	62	-1.10924	75.2	11.9
patient_35	65	feminin	B	47	59	52	no	-4.03226	-2.09677	-3.22581	-3.22581	52	72	6.2
patient_36	59	masculin	B	28	39	46	no	-3.96639	-3.04202	-2.45378	46	-2.45378	75.2	11.9
patient_37	61	masculin	A	36	45	52	no	-4.25926	-3.14815	-2.28395	52	-2.28395	70.5	8.1
patient_38	60	feminin	A	27	36	40	no	-7.28125	-5.875	-5.25	40	-5.25	73.6	6.4
patient_39	37	masculin	A	30	32	37	no	-5.46316	-5.25263	-4.72632	37	-4.72632	81.9	9.5
patient_40	85	masculin	B	40	44	45	no	-2.53571	-2.05952	-1.94048	45	-1.94048	61.3	8.4
patient_41	75	masculin	A	20	26	28	no	-4.91667	-4.20238	-3.96429	28	-3.96429	61.3	8.4
patient_42	66	masculin	A	23	28	28	no	-6.39437	-5.69014	-5.69014	28	-5.69014	68.4	7.1
